# Supplementary material for: Recreational drug use among individuals living with HIV in Europe: review of the prevalence, comparison with the general population and HIV guidelines recommendations
Source: Front Microbiol. 2015 Jul 14;6:690. doi: 10.3389/fmicb.2015.00690 (PMC4500990; doi:10.3389/fmicb.2015.00690)
Supplement: Supplementary file 1 [file Table1.XLSX]

## Sheet: Sheet1
Country	Ref.			Year	Sample size (age)	Institution conducting the research	Study type	Context	Age range (18-65)	Data collection procedure	Response rate
Belgium	(	1	)	2008	6792 (15-64)	Scientific Institute of Public Health, Brussels, Belgium	Repeated study: previous waves in 1997, 2001 and 2004.	National health survey	15-64 regarding illegal drug use.	Face-to-face interview for other parts, but self-administered questionnaire for alcohol and drug use questions.	55%. The total gross sample size was 14549 households.
Bulgaria	(	2	)	2008	5139 (15-64)	Centre for social strategies and initiatives - Sofia	Single	Drugs only	18-60 (incl.)	face-to-face	98.7%. No separate sub-samples by age groups and gender.
Czech Republic	(	3	)	2011	901 (15-64)	Czech National Monitoring Centre for Drugs and Drug Addictions	Single in 2011, should be repeated every year	Omnibus	15+	Face-to-face interviews, interviewer completion, CAPI
Denmark	(	4	)	2010	11611 (16–64)	National Institute of Public Health, University of Southern Denmark	Repeated survey (every five years)	Health survey	16 years or older	All selected individuals received a self-administered questionnaire. It was also possible to complete a web-questionnaire.	0.607
Germany	(	5	)	2009	8030 (15-64)	IFT Institute for Therapy Research Munich	Repeated	Addiction (licit and illicit drugs, pathological gambling)	18-64	mail + phone + internet
Estonia	(	6	)	2008	1401 (16–64)	Institute of International and Social Studies. Tallin.	repeated	work/family/leisure/health/drugs	15-69	mail
Ireland	(	7	)	2010–11	5128 (15-64)	National Advisory Committee on Drugs	Repeated every four years: 2002/3, 2006/7 and 2010/11	drugs	15-64	Face-to-Face using CAPI
Greece	(	8	)	2004	4351 (15-64)	Organisation Against Drugs (OKANA). University Mental Health Research Institute (UMHRI)	Repeated study	Health, substance use	12 - 64	face-to-face, household
Spain	(	9	)	2011	22128 (15-64)	Spanish Government Delegation for the National Plan on Drugs. Análisis e Investigación S.L.	Repeated study every two years	Drugs only	15-64	The questionnaire used consisted of two parts: one for administering by means of a face-to-face interviewand another for self-administering using paper and pen (questions on drug use).
France	(	10	)	2010	22774 (15-64)	INPES and OFDT	Repeated study (1995-2000-2005-2010)	health	15-85	The mode of data collection has been conducted using a computer-assisted telephone interview (CATI) system.
Italy (1)	(	11	)	2012	18898 (18–64)	Italian Observatory on drugs and drug addiction - Italian Department for Anti-drug Policies (DPA)	Repeated	Drugs only	18-64 years	Mail, through self-completion questionnaire (paper and pencil)
Cyprus	(	12	)	2009	3385 (15-64)	Cyprus Anti-Drugs Council. University of Nicosia.	Repeated.	Drugs.	15-64.	Face-to-face (self completion).	0.684
Latvia	(	13	)	2011	4491 (15-64)	The Centre of Health Economics. Baltic Institute of Social Sciences, institute of Sociological Research	Repeated	Drugs and alcohol	15–64	Face-to-face paper and pencil personal interviews. Register of households from the State Land Service.	0.623
Lithuania	(	14	)	2008	4777 (15-64)	Drug Control Department under the Government of the Republic of Lithuania. LTD 'Factus Dominus'	Repeated study	Psychoactive materials	15-64	Face - to - face. Population registry, 2008	0.829
Luxembourg	(	15	)	1998	Not included in the review		single	drugs prevention	15-64	self reported questionnaire
Hungary	(	16	)	2007	2710 (18–64)	National Institute for Drug Prevention. Corvinus University of Budapest, Institute of Behavioural Sciences and Communication Theory, Centre for Behavioural Research	Repeated study (previous studies in 2001 and 2003)	Mostly drug related questions but it also included questions on behavioural addictions such as gambling, eating disorder, problem internet use, exercise addiction, compulsive buying behaviour, work addiction	18-64	Face to face interview combined with self-report questionnaire. The 18-64 year old permanent population of Hungary having a valid addressregistered by the Central Office for Administrative and Electronic Public Services	0.527
Malta	(	17	)	2001	1755 (18–64)	National Commission on the abuse of drugs, alcohol and other dependencies	single	life-style	18-64	face-to-face. electoral register	0.658
Netherlands (2)	(	18	)	2009	5769 (15-64)	Ministry of Health, Welfare, and Sport (VWS). Addiction Research Institute Rotterdam (IVO) in co-operation with Statistics Netherlands (CBS)	Repeated study, that is: a monitor, the NPO	Health	15-64	Questions on drugs were completed by Computer-Assisted Self Interview (CASI). population registry
Austria	(	19	)	2008	3761 (15-64)	Bundesministerium für Gesundheit (Ministry of Health). Ludwig-Boltzmann-Institut fü Suchtforschung	Survey repeated every 4 years.random sampling using household registry	Substance use of legal and illegal drugs	15-93	Face-to-face	0.344
Poland	(	20	)	2010	5782 (15-64)	National Bureau for Drug Prevention	repeated study	drug use, tabacco, alcohol drinking, opinions and believes on substance use and abuse and drug policy, gambling	15-64	Face-to-face. First stage - list of communities, second stage - register of addresses, third stage - list of household members produced by interviewer	0.71
Portugal	(	21	)	2007	12202 (15-64)	Institute for Drugs and Drug Addiction (IDT). CEOS- investigações sociológicas	Repeated study (first in 2001)	Licit and illicit psychoactive substances	15-64	Face to face by CAPI. List of statistical sections - National Statistic Institute	:
Romania	(	22	)	2010	5100 (15-64)	Grant Agreement EMCDDA-National Antidrug Agency	repetead study	drugs only	Romanian population aged 15-64 years old	For the data collection it was used the face-to-face interview. Population registry	:
Slovenia	(	23	)	2007	1724 (15-64)	European Commision (Eurostat grants), National Institute of Public Health	Survey was implemented 2007 for the first time based on the 1st round questionnaire of the European Health Interview Survey and it will be implemented every 5 years.	It is a health related survey with questions on the use of drugs, alcohol and smoking.	Persons aged 15 years and more, noninstitutionalized.	Face-to-face interview (PAPI). Population Registry: Central Population Registry	0.68
Slovakia	(	24	)	2010	4055 (15-64)	National Monitoring Centre for Drugs (external experts incl.)	Renewied single study with partially modified questionnaire which had been employed in GPS of State Statistical Office up to 2006	mostly health, psychological and social context	15-64	interviewer completion in F2F interview.quota sample	0.965
Finland	(	25	)	2010	1873 (15-64)	National Institute for Health and Welfare, THL	repeated	drug use, drug attitudes, drinking patterns	15-69	mail or internet. Populaiton registry	0.478
Sweden	(	26	)	2008	22095 (16–64)	Swedish National Board of Health and Welfare vis the National Institute of Public Health	Single	Drugs only	15-64	Mail and Internet. 19% of the respondents gave their answer on the Internet. Population registry	0.521
Sweden	(	27	)	2011	6964 (15-64)	Swedish National Institute of Public Health	Repeated each year. National study, population	Public health	16-84	Postal questionarie	0.49
United Kingdom (England and Wales)	(	28	)	2011-12	26663 (16–59)	Office for National Statistics. TNS-BMRB	Repeated	Crime	16-59	CASI (Computed Assisted Self Interviewing). Small users PAF (Postcode Address File, 'Small users' are delivery points which receive fewer than 50 items of mail a day).	0.76
United Kingdom (Northern Ireland)	(	29	)	2010-11	2533 (15-64)	Department of Health, Social Services and Public Safety	repeated every 4 years	drugs only	15-64	CAPI. area-based sampling	0.666
United Kingdom (Scotland)	(	30	)	2010-11	8232 (16–64)	Scottish Government	Repeated biennially - next survey in 2012/13	Crime	16 and over	CASI - self completion	0.87
United Kingdom (UK)	(	31	)	2006	: (16–59)				16-59
Croatia	(	32	)	2012	4756 (15-64)	Government of the Republic of Croatia – Office for Combating Narcotic Drug Abuse; Ministry of Health of the Republic of Croatia; Institute of Social Sciences Ivo Pilar	Single	Drugs only	15-64	The data was gathered by face-to-face interview, anonymous questionnaire. Republic of Croatia’s Central Phonebook as the primary sampling frame.	0.531
Turkey	(	33	)	2011	8045 (15-64)	Turkish Monitoring Center for Drugs and Drug Addiction	Single	Licit and illicit drugs	15-64	PAPI. Household Registry	0.439
Norway	(	34	)	2009	1624 (15-64)	The Norwegian Institute for Alcohol and Drug Research - SIRUS	Repeated	Alcohol	15 and over	After a face-to-face interview, the drug questions were answered on paper without the interviewers watching.	0.18
ANNEX 1: Summary of the studies regarding recreational drug use in the general population in Europe. Further data on these studies are freely available at the EMCDDA web site (http://www.emcdda.europa.eu/)
The most recent general population survey reported by Italy display a wide variation in results compared with the previous surveys which may reflect methodological differences. The data is provided for information, but given the lack of comparability between surveys should be treated with caution.
The most recent General population surveys reported by the Netherlands display a wide variation in results compared with 2005 which may reflect methodological differences. The data is provided for information, but given the lack of comparability between surveys should be treated with caution.
				REFERENCES:
				1	Van der Heyden J, Gisle L, Demarest S, Drieskens S, Hesse E, Tafforeau J.Gezondheidsenquête België, 2008. Rapport I. Gezondheidstoestand. Operationele Directie Volksgezondheid en surveillance, 2010; Brussel, Wetenschappelijk Instituut Volksgezondheid, ISSN : 2032-9172 - Depotnummer. D/2010/2505/06 – IPH/EPI REPORTS N° 2010/004
				2	National Focal Point on Drugs and Drug Addiction; MBMD (sociological agency)
				3	Národní monitorovací středisko pro drogy a drogové závislosti and Factum Invenio (2011) Prevalence užívání drog v populaci ČR. Notes: Nepublikováno. (National Monitoring Centre for Drugs and Drug Addictions and Factum Invenio Agency (2011) Prevalence of Drug Use in the Population of the Czech Republic. Notes: Unpublished.)
				4	Not published
				5	Kraus, L. & Pabst, A. (2010). Epidemiologischer Suchtsurvey 2009. Repräsentativerhebung zum Gebrauch und Missbrauch von psychoaktiven Substanzen bei Erwachsenen in Deutschland [2009 Epidemiological Survey of Substance Abuse Among Adults in Germany], Sucht, xxx
				6	Not published
				7	Drug Use in Ireland & Northern Ireland - First Results from the 2010/2011 Drug Prevalence Survey Bulletin 1http://www.nacd.ie/publications/drug_use_ireland.html General population survey on drug use technical report (2012) http://www.nacd.ie/publications/index.html#general Drug Use in Ireland & Northern Ireland - First Results from the 2010/11 Drug Prevalence Survey – Bulletin 1
				8	University Mental Health Research Institute, ‘Greek national population survey on licit and illicit substance use’, 2004.
				9	Encuesta Domiciliaria sobre Alcohol y Drogas en España (EDADES) 2011. Spanish Household survey conducted by the Spanish Government Delegation for the National Plan on Drugs.
				10	BECK F., TOVAR M.-L., SPILKA S., GUIGNARD R., RICHARD J.-B. Les niveaux d’usage des drogues en France en 2010, exploitation des données du Baromètre santé 2010 Tendances n°76, 2011, 6 p.
				11	Not published
				12	Cyprus Anti-Drugs Council (2009): Pancyprian General Population Survey on Tobacco, Alcohol, and Other Psychoactive Substances - Final Report
				13	Sniķere, S., Trapencieris, M., Koroļeva, I., Mieriņa, I., Priekule, S., Aleksandrovs, A., & Jankovskis, M. (2012). Atkarību izraisošo vielu lietošana iedzīvotāju vidū 2011. Analītisks pārskats. Rīga: Slimību profilakses un kontroles centrs
				14	Narkotik kontrols departamentas prie Lietuvos Respublikos Vyriausybs. 2008. Metinis praneimas 2008. Vilnius: UAB "Baltijos kopija".
				15	Fischer, U., CH., Krieger, W., Suchtpräventioun an der Gemeng — Entwicklung, Durchführung und Evaluation eines Modells zur gemeindeorientierten Suchtprävention, CePT, Luxembourg, 1998.
				16	Paksi B., Arnold P.: A magyarorszagi felnott nepesseg drogerintettsege - uj fejlemenyek. MAT VI. Orszagos Kongresszusa. 2007. november 22-24. Siofok, Addiktologia/Addictologia Hungarica 2007. VI. Supplementum 1. pp. 49; Paksi B., Arnold P., Demetrovics Zs., Kun B., Rozsa S. (2007): A droghasznalat tarsadalmi mintazatanak egyes aspektusai a magyarorszagi felnott nepesseg koreben. MAT VI. Orszagos …
				17	Licit and Illicit Drug Use in Malta 2001. ISBN 99932-19-04-5.
				18	Van Rooij, A.J., Schoenmakers, T.M., Van de Mheen, D. (2011). Nationaal Prevalentie Onderzoek Middelengebruik 2009: kerncijfers 2009. Rotterdam: IVO.
				19	Uhl, A.; Strizek, J.; Springer, A.; Kobrna, U.; Pfarrhofer, D. (2009): Österreichweite Repräsentativerhebung zu Substanzgebrauch, Erhebung 2008, Forschungsbericht. Wien, Bundesministerium für Gesundheit.
				20	Not published
				21	Balsa, C. et al. (2007). Inquérito nacional ao consumo de substâncias psico-activas na população portuguesa 2007. IDT, Lisboa.
				22	"Handbook for surveys on drug use among the general population, EMCDDA, Lisbon, August 2002 Drug Use Prevalence in Romania - 2004 - General Population Survey, - RMCDDA, 2005 García M. Sociestadística: Introducción a la Estadística en Sociología. Madrid: Alianza editorial; 2003 Romanian Statistics Yearbook, National Institute of Statistics, 2007" "Handbook for surveys on drug use among the general…
				23	Anketa o zdravju in zdravstvenem varstvu 2007 (European Health Interview Survey), available at: http://www.ivz.si/index.php?akcija=novica&n=1662
				24	1) TNS (2010): Final Report on the Alcohol, Tobacco and Drugs Consumption Survey in SK. not published 2) Marchevský P.(2011): Prevalence of illicit drugs consumption in SK, (Pilot regional and national surveys in 2009 and 2010) published on http://www.infodrogy.sk/index.cfm?module=Library&page=Document&DocumentID=970 1) TNS (2010): Final Report on the Alcohol, Tobacco and Drugs Consumption Survey…
				25	Hakkarainen Pekka, Metso Leena, Salasuo Mikko (2011): Hamppuikäpolvi, sekakäyttö ja doping. Vuoden 2010 huumekyselyn tuloksia ("The hemp generation, mixed use and doping -results from the 2010 Drug Survey). Yhteiskuntapolitiikka 76 (4), 394-412
				26	Not published
				27	http://www.fhi.se/en/Publications/All-publications-in-english/Objective-and-background-of-the-questions-in-the-national-public-health-survey/
				28	Drug Misuse Declared: Findings from the 2011/12 Crime Survey for England and Wales. http://www.homeoffice.gov.uk/publications/science-research-statistics/research-statistics/crime-research/drugs-misuse-dec-1112/
				29	Drug use in Northern Ireland - results from the 2010/11 Drug Prevalence Survey
				30	Scottish Crime and Justice Survey 2010/11: Drug Use. techncial report at: http://www.scotland.gov.uk/Topics/Statistics/Browse/Crime-Justice/Publications/publications/SCJStechnicalreport2010-1
				31	NACD (National Advisory Committee on Drugs) and DAIRU (Drug and Alcohol Information and Research Unit) (2008). Drug use in Ireland and Northern Ireland: First results from the 2006/07 Drug Prevalence SurveyMurphy, R. and Roe, S. (2007). Drug misuse declared: Findings from the 2006/07 British Crime Survey. Home Office Statistical Bulletin 18/07. Home Office, London. Brown, M. and Bolling, K. (2007…
				32	Glavak Tkalić, R., Miletić, G.M., Maričić, J., Wertag, A. (2012). Zlouporaba sredstava ovisnosti u općoj populaciji Republike Hrvatske: istraživačko izvješće. Zagreb: Institut društvenih znanosti Ivo Pilar.
				33	Not published
				34	Published 17 January www.sirus.no
